# Supplementary material for: Safety and Healthcare Resource Utilization in Patients Undergoing Left Atrial Appendage Closure—A Nationwide Analysis
Source: J Clin Med. 2023 Jul 9;12(14):4573. doi: 10.3390/jcm12144573 (PMC10380523; doi:10.3390/jcm12144573)
Supplement: Supplementary file 1 [file jcm-12-04573-s001.zip]

Archive with 1 entries (1 files):
- jcm-2447302-supplementary.pdf
